# Supplementary material for: Acute Myocarditis-Like Episode in a Curly-Haired Young Boy—Red Flags for Familial Arrhythmogenic Cardiomyopathy
Source: Diagnostics (Basel). 2020 Aug 31;10(9):651. doi: 10.3390/diagnostics10090651 (PMC7555819; doi:10.3390/diagnostics10090651)
Supplement: Supplementary file 1 [file diagnostics-10-00651-s001.zip]

Archive with 7 entries (6 files):
- Supplementary videos/
- Supplementary videos/Video1_4CV-mother.avi
- Supplementary videos/Video2_4CV-son.avi
- Supplementary videos/Video3_RU cine 4C.mov
- Supplementary videos/Video4_RU VD inflow outflow.mov
- diagnostics-900961-supplementary table.docx
- diagnostics-900961-supplementary figure.jpg
